# Supplementary material for: Restoration of the GTPase activity and cellular interactions of Gαo mutants by Zn2+ in GNAO1 encephalopathy models
Source: Sci Adv. 2022 Oct 7;8(40):eabn9350. doi: 10.1126/sciadv.abn9350 (PMC9544338; doi:10.1126/sciadv.abn9350)
Supplement: Supplementary file 2 — Movies S1 to S3 [file sciadv.abn9350_movies_s1_to_s3.zip]

Archive with 3 entries (3 files):
- sciadv.abn9350_movie_s1.mp4
- sciadv.abn9350_movie_s3.mp4
- sciadv.abn9350_movie_s2.mp4
